# Supplementary material for: Single-cell RNA sequencing reveals plasmid constrains bacterial population heterogeneity and identifies a non-conjugating subpopulation
Source: Nat Commun. 2024 Jul 12;15:5853. doi: 10.1038/s41467-024-49793-x (PMC11245611; doi:10.1038/s41467-024-49793-x)
Supplement: Supplementary file 4 — Supplementary Dataset 1 [file 41467_2024_49793_MOESM4_ESM.xlsx]

## Sheet: Feuil1
gene	p_val	avg_log2FC	pct.1	pct.2	p_val_adj	cluster
PP-0600-rpsT	3.10E-30	195400855	0.399	0.08	2.28E-27	W1
pKJK5-66-Tn402-related	7.72E-29	157734562	0.49	0.118	5.69E-26	W1
PP-0723-ispE	3.44E-27	198703926	0.357	0.07	2.53E-24	W1
PP-mr14-	7.72E-27	141719838	0.524	0.144	5.69E-24	W1
PP-0389-rpsU	8.19E-22	132096636	0.413	0.11	6.04E-19	W1
PP-0441-secE	1.54E-21	151471066	0.392	0.101	1.14E-18	W1
PP-0722-prs	2.19E-21	137115973	0.434	0.123	1.61E-18	W1
PP-5214-rho	3.83E-20	124092838	0.503	0.169	2.82E-17	W1
PP-5045-thiI	5.46E-20	174531306	0.28	0.059	4.02E-17	W1
PP-4944-	8.64E-20	121767622	0.392	0.107	6.37E-17	W1
PP-1910-	3.98E-19	1256831	0.503	0.176	2.94E-16	W1
PP-1251-mqo-II	5.53E-19	100856265	0.643	0.26	4.07E-16	W1
PP-0009-rpmH	1.94E-18	133778739	0.378	0.108	1.43E-15	W1
PP-1868-deaD	6.52E-18	149168244	0.385	0.115	4.81E-15	W1
PP-4714-rimP	1.94E-17	142602199	0.287	0.069	1.43E-14	W1
pKJK5-42-traE	1.13E-16	131107274	0.315	0.083	8.36E-14	W1
PP-0442-nusG	1.41E-15	0.93477499	0.566	0.233	1.04E-12	W1
pKJK5-7-trbE	5.99E-15	104676486	0.378	0.121	4.41E-12	W1
pKJK5-11-trbI	8.40E-15	0.92563011	0.315	0.088	6.19E-12	W1
PP-4715-tpiA	1.19E-14	165429698	0.252	0.064	8.75E-12	W1
PP-5282-rpmB	2.27E-14	0.88461531	0.643	0.305	1.68E-11	W1
pKJK5-12-trbJ	8.59E-14	133163808	0.252	0.066	6.33E-11	W1
PP-0807-norR	1.58E-12	0.96345895	0.364	0.127	1.16E-09	W1
PP-1594-frr	2.02E-12	102620324	0.392	0.148	1.49E-09	W1
PP-5232-	2.04E-12	139580874	0.252	0.071	1.50E-09	W1
PP-4369-fliF	4.35E-12	107751422	0.287	0.091	3.21E-09	W1
pKJK5-4-trbB	1.47E-11	10754957	0.252	0.074	1.08E-08	W1
PP-0008-rnpA	1.79E-11	105573697	0.287	0.094	1.32E-08	W1
PP-1431-lepA	7.16E-10	110307591	0.294	0.111	5.28E-07	W1
PP-mr20-	6.07E-07	104040752	0.273	0.121	0.00044741	W1
PP-0455-rplD	1.01E-07	0.9198268	0.756	0.719	7.43E-05	W2
PP-0451-fusA	2.88E-07	0.38101893	1	0.983	0.00021193	W2
PP-5282-rpmB	3.22E-07	166201189	0.488	0.329	0.00023752	W2
PP-0457-rplB	8.02E-07	0.51096286	0.907	0.874	0.00059089	W2
PP-0454-rplC	2.94E-06	0.62470501	0.895	0.834	0.00216647	W2
PP-0466-rplE	5.30E-06	0.58958909	0.849	0.846	0.00390513	W2
PP-0458-rpsS	1.66E-05	11484057	0.616	0.585	0.01225016	W2
PP-0459-rplV	2.06E-05	0.82473696	0.709	0.707	0.0152067	W2
PP-0451-fusA	1.44E-11	0.32165502	1	0.982	1.06E-08	W3
PP-0460-rpsC	3.77E-11	0.60251511	0.876	0.798	2.78E-08	W3
PP-0368-	1.36E-09	0.93707021	0.661	0.545	1.00E-06	W3
PP-0452-tufB	1.30E-08	0.36053057	0.989	0.964	9.55E-06	W3
PP-1772-rpsA	2.03E-08	0.40290336	0.96	0.933	1.49E-05	W3
PP-1361-groL	6.04E-07	0.51835982	0.887	0.836	0.00044483	W3
PP-0459-rplV	6.22E-07	0.514112	0.774	0.698	0.0004585	W3
PP-0469-rplF	6.28E-07	0.55012146	0.836	0.729	0.00046261	W3
PP-4186-sucC	9.92E-07	0.54017811	0.87	0.805	0.00073144	W3
PP-1002-arcD-I	7.23E-06	0.50868526	0.689	0.597	0.00533068	W3
PP-0457-rplB	1.99E-05	0.36498752	0.91	0.872	0.01469731	W3
PP-0466-rplE	2.37E-05	0.42277726	0.876	0.843	0.01747985	W3
PP-0448-rpoC	2.56E-05	0.42577736	0.876	0.844	0.01888964	W3
PP-0461-rplP	2.64E-05	0.51606348	0.757	0.691	0.01945202	W3
PP-0464-rplN	3.32E-05	0.62777173	0.65	0.63	0.02444416	W3
PP-0370-	5.51E-05	140771073	0.26	0.162	0.0406084	W3
PP-0807-norR	5.76E-22	13508088	0.406	0.117	4.24E-19	W4
PP-2920-ybgL	8.89E-21	105867345	0.294	0.065	6.55E-18	W4
PP-4234-	1.03E-20	0.99689389	0.394	0.108	7.61E-18	W4
PP-5184-spuI	1.01E-19	0.98849875	0.541	0.201	7.41E-17	W4
PP-0370-	2.49E-19	0.951861	0.441	0.139	1.83E-16	W4
PP-1082-bfr-II	1.57E-17	0.81895256	0.406	0.13	1.15E-14	W4
PP-0368-	7.45E-17	0.76926261	0.9	0.515	5.49E-14	W4
PP-2161-	3.00E-16	0.7561165	0.441	0.157	2.21E-13	W4
PP-4789-corC	3.05E-15	121061238	0.306	0.093	2.25E-12	W4
PP-1022-zwfA	5.83E-15	0.68185391	0.5	0.195	4.30E-12	W4
PP-3931-yfbS	8.33E-14	0.81494517	0.406	0.152	6.14E-11	W4
PP-0741-	8.88E-14	0.77835592	0.288	0.087	6.54E-11	W4
PP-0188-	3.27E-13	0.90769857	0.312	0.105	2.41E-10	W4
PP-5270-dadA-II	3.48E-13	0.72663657	0.382	0.142	2.57E-10	W4
PP-1389-	5.11E-13	0.72963934	0.312	0.103	3.76E-10	W4
PP-0415-rpe	6.76E-13	0.97471579	0.318	0.11	4.98E-10	W4
PP-4696-	9.01E-13	0.81024808	0.341	0.122	6.64E-10	W4
PP-5216-ppx	1.23E-12	0.86070664	0.353	0.13	9.07E-10	W4
PP-4798-	6.00E-12	109372647	0.253	0.08	4.42E-09	W4
PP-4386-flgF	2.33E-11	0.82356023	0.318	0.116	1.71E-08	W4
PP-0510-trx	4.99E-11	0.79571621	0.259	0.087	3.68E-08	W4
PP-5011-ubiE	6.17E-11	0.74378523	0.276	0.097	4.55E-08	W4
PP-4343-flhF	8.47E-11	0.79146191	0.288	0.103	6.24E-08	W4
PP-0246-ompR	1.99E-10	0.69434854	0.388	0.164	1.47E-07	W4
PP-0266-aguA	5.73E-10	0.71624734	0.382	0.166	4.22E-07	W4
PP-5183-spuB	3.27E-09	0.74477818	0.294	0.117	2.41E-06	W4
PP-5289-argB	8.90E-09	0.7568641	0.259	0.1	6.56E-06	W4
PP-5145-ptsP	1.09E-08	0.79181044	0.253	0.097	8.01E-06	W4
PP-4716-glmM	3.20E-08	0.74143064	0.294	0.128	2.36E-05	W4
PP-mr07-	2.57E-07	0.69484768	0.253	0.106	0.00018908	W4
PP-1024-eda	1.52E-29	342654392	0.439	0.064	1.12E-26	W5
PP-1002-arcD-I	4.08E-29	212622746	0.955	0.592	3.01E-26	W5
PP-2448-puuB	1.33E-26	377260894	0.348	0.044	9.78E-24	W5
PP-1001-arcA	1.27E-25	144571302	1	0.84	9.39E-23	W5
PP-2920-ybgL	1.04E-23	324751771	0.424	0.076	7.66E-21	W5
PP-5700-	1.16E-20	220100359	0.818	0.425	8.52E-18	W5
PP-1000-arcB	1.89E-20	152475309	0.955	0.711	1.39E-17	W5
PP-0383-davB	6.25E-19	277794343	0.47	0.115	4.61E-16	W5
PP-0339-aceE	3.66E-17	142511028	0.939	0.704	2.70E-14	W5
PP-0504-oprG	3.14E-16	137921077	0.894	0.673	2.31E-13	W5
PP-3148-	1.63E-15	230582742	0.485	0.141	1.20E-12	W5
PP-2648-	1.30E-13	194100221	0.682	0.328	9.58E-11	W5
PP-4259-	2.53E-12	181691087	0.621	0.277	1.87E-09	W5
PP-5278-kauB	5.19E-12	23830603	0.455	0.159	3.82E-09	W5
PP-1291-	1.28E-09	163445491	0.621	0.302	9.43E-07	W5
PP-0586-cadA-II	1.26E-07	183337361	0.424	0.185	9.32E-05	W5
PP-5710-	1.48E-07	196115144	0.303	0.104	0.00010885	W5
PP-2187-	3.49E-07	197875715	0.424	0.207	0.00025712	W5
PP-3662-	5.96E-07	140512524	0.485	0.25	0.00043933	W5
PP-0338-aceF	6.88E-07	146702242	0.5	0.276	0.00050703	W5
PP-1210-dps	1.32E-06	137488732	0.5	0.266	0.00097256	W5
PP-4234-	1.63E-06	157092679	0.333	0.132	0.00120426	W5
PP-0596-	1.76E-06	171338918	0.318	0.125	0.00129983	W5
PP-3823-	6.30E-06	146202177	0.53	0.335	0.00464068	W5
PP-5346-pycB	1.13E-05	170418242	0.379	0.186	0.00836337	W5
PP-1009-gapA	1.16E-05	178371346	0.273	0.108	0.00851839	W5
PP-5390-	1.75E-05	152330008	0.303	0.127	0.01292801	W5
pKJK5-7-trbE	9.05E-63	211225873	0.634	0.092	6.67E-60	W7
pKJK5-40-traC	7.74E-57	188904193	0.703	0.13	5.71E-54	W7
pKJK5-36-tetR	1.42E-46	221252677	0.379	0.042	1.05E-43	W7
pKJK5-42-traE	6.15E-45	218020927	0.455	0.067	4.53E-42	W7
pKJK5-66-Tn402-related	1.86E-43	153958335	0.572	0.108	1.37E-40	W7
pKJK5-9-trbG	1.48E-41	213779787	0.386	0.051	1.09E-38	W7
pKJK5-11-trbI	5.47E-40	180493425	0.448	0.073	4.03E-37	W7
pKJK5-4-trbB	5.47E-39	183230368	0.4	0.058	4.03E-36	W7
pKJK5-12-trbJ	1.24E-35	174878155	0.366	0.053	9.12E-33	W7
pKJK5-16-trbM	8.79E-31	180953411	0.276	0.034	6.48E-28	W7
pKJK5-46-traI	1.34E-29	181637584	0.276	0.037	9.86E-27	W7
pKJK5-6-trbD	4.18E-29	158295041	0.317	0.05	3.08E-26	W7
pKJK5-44-traG	2.43E-28	16752338	0.283	0.04	1.79E-25	W7
pKJK5-8-trbF	4.00E-28	181678585	0.276	0.039	2.94E-25	W7
PP-0126-cc	1.09E-24	154270009	0.317	0.06	8.06E-22	W7
PP-0266-aguA	2.75E-19	0.99754441	0.49	0.158	2.03E-16	W7
PP-2080-gdhB	7.43E-18	0.84739003	0.71	0.304	5.47E-15	W7
PP-0999-arcC	2.57E-17	0.81511968	0.772	0.344	1.90E-14	W7
PP-4728-grpE	4.10E-16	100882766	0.559	0.228	3.02E-13	W7
PP-0988-gcvP-I	1.17E-15	0.79056218	0.462	0.161	8.62E-13	W7
PP-5109-ftsX	6.59E-15	117216537	0.331	0.099	4.86E-12	W7
PP-0980-pepA	8.12E-14	0.81850999	0.372	0.123	5.99E-11	W7
PP-1443-lon-I	9.66E-13	0.78013685	0.503	0.21	7.12E-10	W7
PP-1733-minD	1.00E-12	0.95087326	0.255	0.071	7.40E-10	W7
PP-4338-cheA	2.35E-12	0.86783409	0.407	0.154	1.73E-09	W7
PP-4478-astD	4.06E-12	0.76725935	0.283	0.086	2.99E-09	W7
PP-1430-	1.41E-11	0.8404095	0.379	0.143	1.04E-08	W7
PP-1689-	5.38E-11	0.92642251	0.29	0.098	3.96E-08	W7
PP-2903-ppiB	3.96E-10	0.90293966	0.31	0.116	2.92E-07	W7
PP-3108-	5.16E-08	0.96508774	0.262	0.103	3.81E-05	W7
PP-tm01-	1.40E-11	0.39471001	1	0.996	1.03E-08	W8
PP-4250-ccoN-I	1.85E-09	0.56552016	0.93	0.853	1.36E-06	W8
pKJK5-40-traC	1.38E-08	128409638	0.359	0.169	1.02E-05	W8
pKJK5-66-Tn402-related	9.11E-08	169208721	0.297	0.14	6.71E-05	W8
PP-4253-ccoP-I	1.05E-07	0.65869671	0.703	0.507	7.75E-05	W8
PP-4378-fliC	2.92E-07	0.35424542	1	0.947	0.00021486	W8
PP-1000-arcB	8.70E-07	0.42613378	0.922	0.703	0.00064153	W8
PP-4727-dnaK	4.55E-06	0.5785287	0.859	0.74	0.00335684	W8
PP-1001-arcA	1.65E-05	0.3123151	0.961	0.837	0.01213074	W8
PP-4447-	2.32E-05	126488891	0.312	0.182	0.01707092	W8
pKJK5-7-trbE	2.93E-05	112777009	0.258	0.135	0.02157842	W8
PP-4838-oprC	1.81E-20	181182442	0.408	0.121	1.33E-17	W10
PP-4378-fliC	1.58E-10	0.40045536	1	0.946	1.16E-07	W10
PP-0268-oprQ	2.63E-10	0.83786919	0.563	0.318	1.94E-07	W10
PP-5338-aspA	2.23E-08	0.86350635	0.451	0.245	1.64E-05	W10
PP-4877-rpsF	3.72E-08	0.61751444	0.81	0.615	2.74E-05	W10
PP-0559-accB	2.95E-07	115103343	0.282	0.13	0.00021756	W10
PP-4253-ccoP-I	4.54E-07	0.51364524	0.746	0.501	0.00033456	W10
PP-4876-rpsR	9.03E-07	0.85349797	0.401	0.226	0.00066537	W10
PP-4875-	1.55E-06	0.55879135	0.592	0.379	0.00114203	W10
PP-0545-aldB-I	2.22E-06	0.46149592	0.486	0.287	0.00163356	W10
PP-0440-tufA	4.66E-06	0.43575102	0.627	0.421	0.00343496	W10
PP-2149-gapB	5.80E-06	0.46358317	0.62	0.413	0.00427233	W10
PP-1206-oprD	8.18E-06	0.37905466	0.697	0.465	0.00602498	W10
PP-1771-cmk	8.46E-06	0.49632875	0.556	0.362	0.00623719	W10
PP-0998-	1.11E-05	0.69794504	0.275	0.138	0.00815438	W10
PP-mr53-	4.64E-05	0.43328893	0.599	0.416	0.03419422	W10
PP-2928-	4.78E-05	0.83955277	0.303	0.175	0.0352216	W10
PP-4838-oprC	1.77E-25	132236415	0.667	0.126	1.31E-22	W11
PP-4946-putP	7.04E-25	143154148	0.633	0.121	5.19E-22	W11
PP-0989-gcvH-I	6.31E-23	126863554	0.4	0.055	4.65E-20	W11
PP-4839-	3.74E-19	144648343	0.383	0.06	2.76E-16	W11
PP-0883-opdP	4.58E-18	0.98528902	0.467	0.089	3.38E-15	W11
PP-4876-rpsR	2.59E-17	0.99435884	0.783	0.22	1.91E-14	W11
PP-0496-	8.15E-17	103001249	0.5	0.107	6.01E-14	W11
PP-2928-	1.15E-15	105504648	0.633	0.168	8.45E-13	W11
PP-mr44-	4.95E-15	0.93033701	0.433	0.092	3.64E-12	W11
PP-4737-dld2	8.64E-15	102695152	0.517	0.126	6.37E-12	W11
PP-0693-	7.76E-14	0.87530249	0.533	0.136	5.72E-11	W11
PP-0786-trxB	1.49E-13	0.94190326	0.45	0.106	1.10E-10	W11
PP-4965-tktA	4.92E-13	0.7113378	0.733	0.231	3.63E-10	W11
PP-3723-aruI	6.45E-13	0.89649694	0.367	0.077	4.75E-10	W11
PP-3365-	6.98E-13	0.82135619	0.35	0.072	5.15E-10	W11
PP-5338-aspA	7.62E-13	0.77561643	0.75	0.244	5.62E-10	W11
PP-0559-accB	8.23E-13	0.86952174	0.5	0.13	6.07E-10	W11
PP-4823-purD	8.31E-13	0.71653769	0.417	0.096	6.12E-10	W11
PP-5026-opgG	1.96E-12	0.81081982	0.45	0.112	1.45E-09	W11
PP-1205-proS	2.47E-12	0.76670063	0.65	0.2	1.82E-09	W11
PP-5194-gcvT-II	3.00E-12	0.92080534	0.333	0.068	2.21E-09	W11
PP-4154-	1.63E-11	0.75810396	0.367	0.084	1.20E-08	W11
PP-5467-	1.93E-11	0.82335077	0.35	0.079	1.42E-08	W11
PP-4380-flgL	2.33E-10	0.82276011	0.45	0.13	1.72E-07	W11
PP-2151-sthA	1.19E-09	0.85988997	0.367	0.097	8.78E-07	W11
PP-4000-serS	1.43E-09	0.9725637	0.383	0.107	1.05E-06	W11
PP-2543-gabP-II	4.81E-09	0.92160326	0.3	0.074	3.55E-06	W11
PP-0403-surA	2.26E-08	0.82883134	0.35	0.1	1.67E-05	W11
PP-1461-ffh	1.07E-07	0.8129021	0.3	0.083	7.88E-05	W11
PP-0882-dppA-I	1.63E-07	0.74014754	0.283	0.077	0.00011977	W11
