# Supplementary material for: Single-cell RNA sequencing reveals plasmid constrains bacterial population heterogeneity and identifies a non-conjugating subpopulation
Source: Nat Commun. 2024 Jul 12;15:5853. doi: 10.1038/s41467-024-49793-x (PMC11245611; doi:10.1038/s41467-024-49793-x)
Supplement: Supplementary file 6 — Source Data [file 41467_2024_49793_MOESM6_ESM.zip]

Archive with 1 entries (1 files):
- SourceData.xlsb
